# Supplementary material for: Climate and Gender: Association Between Droughts and Intimate Partner Violence in India
Source: Am J Epidemiol. 2023 Nov 15;193(4):636–45. doi: 10.1093/aje/kwad222 (PMC10999644; doi:10.1093/aje/kwad222)
Supplement: Web_Material_kwad222 [file web_material_kwad222.zip]

Archive with 1 entries (1 files):
- kwad222 Dehingia Web Material Final.pdf
